# Supplementary material for: Shifts in the epidemic season of human respiratory syncytial virus associated with inbound overseas travelers and meteorological conditions in Japan, 2014–2017: An ecological study
Source: PLoS One. 2021 Mar 25;16(3):e0248932. doi: 10.1371/journal.pone.0248932 (PMC7993830; doi:10.1371/journal.pone.0248932)
Supplement: S1 Dataset — (XLSX) [file pone.0248932.s001.xlsx]

## Sheet: Sheet1
S1 Dataset. The weekly number of HRSV cases per sentinel site in Japan.
Year	Week 1	Week 2	Week 3	Week 4	Week 5	Week 6	Week 7	Week 8	Week 9	Week 10	Week 11	Week 12	Week 13	Week 14	Week 15	Week 16	Week 17	Week 18	Week 19	Week 20	Week 21	Week 22	Week 23	Week 24	Week 25	Week 26	Week 27	Week 28	Week 29	Week 30	Week 31	Week 32	Week 33	Week 34	Week 35	Week 36	Week 37	Week 38	Week 39	Week 40	Week 41	Week 42	Week 43	Week 44	Week 45	Week 46	Week 47	Week 48	Week 49
2014	0.59	0.84	0.63	0.64	0.59	0.51	0.41	0.37	0.33	0.28	0.25	0.2	0.21	0.16	0.17	0.16	0.14	0.12	0.09	0.1	0.09	0.09	0.08	0.07	0.09	0.08	0.09	0.09	0.12	0.12	0.15	0.18	0.2	0.24	0.4	0.69	0.95	0.93	0.94	0.92	0.94	0.83	0.86	1.09	1.07	1.38	1.64	1.75	2.18
2015	0.83	1.1	0.69	0.74	0.71	0.6	0.51	0.46	0.45	0.44	0.41	0.34	0.29	0.25	0.22	0.25	0.23	0.17	0.1	0.1	0.11	0.1	0.1	0.09	0.1	0.09	0.11	0.12	0.16	0.18	0.23	0.31	0.3	0.36	0.54	0.66	0.84	0.95	0.64	0.84	1.18	1.23	1.31	1.51	1.5	1.74	2.13	2.09	2.32
2016	1.16	0.73	0.71	0.62	0.5	0.42	0.38	0.33	0.32	0.28	0.25	0.2	0.19	0.15	0.21	0.19	0.16	0.12	0.11	0.1	0.11	0.09	0.09	0.09	0.12	0.12	0.14	0.21	0.2	0.27	0.35	0.35	0.38	0.52	0.87	1.07	1.45	1.34	1.73	2.31	2.02	1.9	1.67	1.34	1.2	1.11	1.02	0.97	0.94
2017	0.45	0.38	0.39	0.36	0.34	0.25	0.27	0.22	0.22	0.24	0.22	0.19	0.21	0.2	0.26	0.3	0.28	0.19	0.21	0.24	0.23	0.23	0.25	0.28	0.25	0.27	0.38	0.57	0.71	1.05	1.57	1.6	1.76	2.11	3.23	3.21	3.33	2.5	2.28	1.95	1.46	1.27	1.3	0.97	0.89	0.76	0.71	0.73	0.78
[truncated: 5 more columns]
