# Supplementary material for: Shifts in the epidemic season of human respiratory syncytial virus associated with inbound overseas travelers and meteorological conditions in Japan, 2014–2017: An ecological study
Source: PLoS One. 2021 Mar 25;16(3):e0248932. doi: 10.1371/journal.pone.0248932 (PMC7993830; doi:10.1371/journal.pone.0248932)
Supplement: S2 Dataset — (XLSX) [file pone.0248932.s002.xlsx]

## Sheet: Sheet1
S2 Dataset. The monthly number of overall inbound overseas travelers from all countries to Japan.
Year	January	February	March	April	May	June	July	August	September	October	November	December	Total
2014	944009	880020	1050559	1231471	1097211	1055273	1270048	1109569	1099102	1271705	1168427	1236073	13413467
2015	1218393	1386982	1525879	1764691	1641734	1602198	1918356	1817023	1612208	1829265	1647550	1773130	19737409
2016	1851895	1891375	2009550	2081697	1893574	1985722	2296451	2049234	1918246	2135904	1875404	2050648	24039700
2017	2295668	2035771	2205664	2578970	2294717	2346442	2681518	2477428	2280406	2595148	2378079	2521262	28691073
