# Supplementary material for: Shifts in the epidemic season of human respiratory syncytial virus associated with inbound overseas travelers and meteorological conditions in Japan, 2014–2017: An ecological study
Source: PLoS One. 2021 Mar 25;16(3):e0248932. doi: 10.1371/journal.pone.0248932 (PMC7993830; doi:10.1371/journal.pone.0248932)
Supplement: S3 Dataset — (XLSX) [file pone.0248932.s003.xlsx]

## Sheet: Sheet1
S3 Dataset. The monthly number of inbound overseas travelers from Taiwan to Japan.
Yaer	January	February	March	April	May	June	July	August	September	October	November	December	Total
2014	255517	231502	192078	193998	195263	207588	250741	251428	217689	249577	239029	270903	2755313
2015	358093	321576	268156	304619	315389	251504	343799	390971	301645	370842	359845	415656	4002095
2016	514889	490845	374057	353660	302088	347365	447008	458927	430614	449555	426918	494376	5090302
2017	625415	600018	488349	554627	558892	568877	644026	620904	556885	620936	622604	678905	7140438

## Sheet: Sheet2
month	2014	2015	2016	2017
1	255517	358093	514889	625415
2	231502	321576	490845	600018
3	192078	268156	374057	488349
4	193998	304619	353660	554627
5	195263	315389	302088	558892
6	207588	251504	347365	568877
7	250741	343799	447008	644026
8	251428	390971	458927	620904
9	217689	301645	430614	556885
10	249577	370842	449555	620936
11	239029	359845	426918	622604
12	270903	415656	494376	678905
