# Supplementary material for: Shifts in the epidemic season of human respiratory syncytial virus associated with inbound overseas travelers and meteorological conditions in Japan, 2014–2017: An ecological study
Source: PLoS One. 2021 Mar 25;16(3):e0248932. doi: 10.1371/journal.pone.0248932 (PMC7993830; doi:10.1371/journal.pone.0248932)
Supplement: S4 Dataset — (XLSX) [file pone.0248932.s004.xlsx]

## Sheet: Sheet1
S4 Dataset. The monthly number of inbound overseas travelers from South Korea to Japan.
Year	January	February	March	April	May	June	July	August	September	October	November	December	Total
2014	196923	191235	208610	257894	281997	254274	279316	229871	220797	260398	236520	211986	2829821
2015	217035	277626	277934	335140	339677	345243	361683	313929	302897	343601	296499	265811	3677075
2016	320963	348971	328400	384165	375475	397840	397002	333242	347522	354457	300739	278736	4167512
2017	350765	342951	339884	413348	407471	433603	446604	377843	347796	421094	363178	319516	4564053
