# Supplementary material for: Shifts in the epidemic season of human respiratory syncytial virus associated with inbound overseas travelers and meteorological conditions in Japan, 2014–2017: An ecological study
Source: PLoS One. 2021 Mar 25;16(3):e0248932. doi: 10.1371/journal.pone.0248932 (PMC7993830; doi:10.1371/journal.pone.0248932)
Supplement: S5 Dataset — (XLSX) [file pone.0248932.s005.xlsx]

## Sheet: Sheet1
S5 Dataset. The monthly number of inbound overseas travelers from China to Japan.
Year	January	February	March	April	May	June	July	August	September	October	November	December	Total
2014	155605	138236	184064	190558	165784	173046	281309	253802	246105	223214	207462	189973	2409158
2015	226214	359080	338121	405731	387170	462248	576868	591510	491201	445562	362950	347034	4993689
2016	475115	498903	498053	514866	507095	582452	731386	676966	522302	506162	432802	427462	6373564
2017	630570	509090	508979	528781	517038	587193	780771	819855	678313	663815	567149	564264	7355818
