# Supplementary material for: Shifts in the epidemic season of human respiratory syncytial virus associated with inbound overseas travelers and meteorological conditions in Japan, 2014–2017: An ecological study
Source: PLoS One. 2021 Mar 25;16(3):e0248932. doi: 10.1371/journal.pone.0248932 (PMC7993830; doi:10.1371/journal.pone.0248932)
Supplement: S6 Dataset — (XLSX) [file pone.0248932.s006.xlsx]

## Sheet: Sheet1
S6 Dataset. The monthly number of inbound overseas travelers from Australia to Japan.
Year	January	February	March	April	May	June	July	August	September	October	November	December	Total
2014	37367	26589	21334	30174	18547	21081	20086	13089	30631	23994	22155	37609	302656
2015	48583	30303	29178	34060	24827	22695	25396	17878	34712	29621	29463	49359	376075
2016	56075	35858	41763	39658	29811	30192	29133	19392	41134	37667	33125	51524	445332
2017	61107	40690	39965	56202	32040	32506	30383	22157	44102	39421	39189	57292	495054
