# Supplementary material for: Shifts in the epidemic season of human respiratory syncytial virus associated with inbound overseas travelers and meteorological conditions in Japan, 2014–2017: An ecological study
Source: PLoS One. 2021 Mar 25;16(3):e0248932. doi: 10.1371/journal.pone.0248932 (PMC7993830; doi:10.1371/journal.pone.0248932)
Supplement: S7 Dataset — (XLSX) [file pone.0248932.s007.xlsx]

## Sheet: Sheet1
S7 Dataset. Dataset for the monthly mean temperature throughout Japan.
Year	January	February	March	April	May	June	July	August	September	October	November	December
2017	4.53043	5.10435	7.62174	14.1043	19.4174	21.3304	27.3283	27.1326	22.637	17.25	10.9587	5.20652
2016	4.80217	5.63696	9.22826	14.8304	19.6152	22.2	26.1174	27.7239	24.1935	18.6109	11.4565	7.74783
2015	4.67391	5.15217	8.87174	14.4152	19.8913	21.613	25.813	26.637	22.1435	17.1978	13.5109	8.28913
2014	4.2413	4.43913	8.46957	13.3239	18.6891	22.4435	26.0957	26.2804	22.4522	17.6652	12.4348	5.04565
