# Supplementary material for: Shifts in the epidemic season of human respiratory syncytial virus associated with inbound overseas travelers and meteorological conditions in Japan, 2014–2017: An ecological study
Source: PLoS One. 2021 Mar 25;16(3):e0248932. doi: 10.1371/journal.pone.0248932 (PMC7993830; doi:10.1371/journal.pone.0248932)
Supplement: S8 Dataset — (XLSX) [file pone.0248932.s008.xlsx]

## Sheet: Sheet1
S8 Dataset. Dataset for the monthly average relative humidity throughout Japan.
Year	January	February	March	April	May	June	July	August	September	October	November	December
2017	64.6383	61.4894	61.1702	62.5532	63.5532	67.8085	74.9362	73.7021	71.5106	76	68.8511	64.5957
2016	66.2979	62.9574	61.5532	65.5319	65.0213	73.7234	74.1489	69.9574	78.1915	70	70.4043	68.2128
2015	65.3404	63.5745	62.7234	67.2553	61.2766	73.8936	76.1064	73.5745	73.8085	63.7234	74.0851	67.4255
2014	63.3404	64.7872	62.9362	58.5745	61.4043	72.7234	73.5319	77.0426	69.0426	69.0638	69.2128	66.0213
