# Supplementary material for: Shifts in the epidemic season of human respiratory syncytial virus associated with inbound overseas travelers and meteorological conditions in Japan, 2014–2017: An ecological study
Source: PLoS One. 2021 Mar 25;16(3):e0248932. doi: 10.1371/journal.pone.0248932 (PMC7993830; doi:10.1371/journal.pone.0248932)
Supplement: S9 Dataset — (XLSX) [file pone.0248932.s009.xlsx]

## Sheet: Sheet1
S9 Dataset. Dataset of variables for Spearman’s correlation analysis and multi-level analysis.
Prefecture	Year	Prefecture (dummy variables)	Year (dymmy variables)	Mean tempearature	Relative humidity	Overall inbound travellers per 100,000 population	Inbound travelers from Taiwan per 100,000 population	Inbound travelers from South Korea per 100,000 population	Inbound travelers from China per 100,000 population	Inbound travelers from Australia per 100,000 population	Onset week of HRSV epidemic season
Hokkaido	2014	1	1	9.3	67	37.0543	11.9101	3.6785	6.7185	0.8508	43
Aomori	2014	2	1	10.7	75	0.6967	0.2192	0.1363	0.0508	0.0193	42
Iwate	2014	3	1	10.6	74	0.7322	0.4556	0.0435	0.0257	0.0208	39
Miyagi	2014	4	1	12.8	70	1.0255	0.3135	0.0644	0.1155	0.0184	45
Akita	2014	5	1	12	72	0.3381	0.0976	0.0683	0.0371	0.0072	39
Yamagata	2014	6	1	11.8	73	0.3781	0.1173	0.033	0.0463	0.0136	39
Fukushima	2014	7	1	18.4	69	0.3715	0.0717	0.0271	0.0389	0.0034	43
Ibaraki	2014	8	1	14.2	72	0.9058	0.061	0.0804	0.2056	0.0153	41
Tochigi	2014	9	1	14.2	66	1.4583	0.2212	0.095	0.1604	0.0256	44
Gunma	2014	10	1	14.9	60	1.0163	0.5162	0.064	0.0878	0.0125	44
Saitama	2014	11	1	15.3	63	0.9789	0.057	0.1139	0.25	0.0132	37
Chiba	2014	12	1	16.3	63	26.4568	4.2626	0.6533	8.185	0.6844	36
Tokyo	2014	13	1	16.6	62	125.214	15.0253	9.2907	19.5545	4.9534	36
Kanagawa	2014	14	1	16.2	66	13.5354	1.3242	0.7874	2.8832	0.268	36
Niigata	2014	15	1	13.7	72	1.1461	0.2722	0.1171	0.1846	0.0309	36
Toyama	2014	16	1	14.3	72	1.3252	0.6306	0.1114	0.1239	0.0073	39
Ishikawa	2014	17	1	14.8	70	3.1507	1.3289	0.1368	0.1682	0.0868	40
Fukui	2014	18	1	14.6	74	0.2735	0.0862	0.025	0.0508	0.0022	35
Yamanashi	2014	19	1	14.7	62	8.5781	1.4341	0.0849	3.8407	0.0472	37
Nagano	2014	20	1	11.9	67	5.1899	1.805	0.1909	0.437	0.7006	40
Gifu	2014	21	1	16.1	64	4.5774	1.2256	0.2192	0.5393	0.1896	36
Shizuoka	2014	22	1	16.6	67	7.4687	1.3533	0.3417	3.3587	0.0304	38
Aichi	2014	23	1	16.1	64	14.6333	1.7925	0.6773	4.9972	0.1271	36
Mie	2014	24	1	16.1	67	1.5058	0.3636	0.3365	0.2659	0.0056	40
Shiga	2014	25	1	14.9	72	2.2257	0.8915	0.1262	0.2806	0.0171	37
Kyoto	2014	26	1	16.1	65	29.4836	5.4533	0.9971	3.62	1.9707	36
Osaka	2014	27	1	16.7	64	59.5499	11.0721	7.6509	13.635	1.2309	35
Hyogo	2014	28	1	16.7	63	6.6435	2.0655	0.7626	1.0563	0.075	36
Nara	2014	29	1	14.9	74	1.0673	0.13	0.0558	0.3628	0.028	38
Wakayama	2014	30	1	16.7	66	2.5324	0.5707	0.127	0.4025	0.0203	33
Tottori	2014	31	1	14.9	73	0.4847	0.1057	0.2062	0.0314	0.0049	36
Shimane	2014	32	1	14.9	77	0.2327	0.0541	0.0346	0.0188	0.0046	35
Okayama	2014	33	1	16.1	65	1.0018	0.2316	0.0874	0.141	0.0325	37
Hiroshima	2014	34	1	16.2	68	3.6749	0.3225	0.1933	0.2824	0.3618	35
Yamaguchi	2014	35	1	15.3	74	0.552	0.0615	0.2818	0.0466	0.005	36
Tokushima	2014	36	1	16.4	68	0.2685	0.0313	0.0189	0.0407	0.0058	37
Kagawa	2014	37	1	16.4	67	1.2357	0.4712	0.257	0.066	0.0309	39
Ehime	2014	38	1	16.4	68	0.5654	0.158	0.094	0.0605	0.0065	36
Kochi	2014	39	1	17	68	0.3034	0.1138	0.0638	0.0256	0.0052	37
Fukuoka	2014	40	1	17.1	69	12.6678	2.7012	4.3538	1.1464	0.0998	32
Saga	2014	41	1	16.7	72	0.895	0.1476	0.4622	0.1221	0.0051	32
Nagasaki	2014	42	1	20	71	4.5172	0.9573	1.3285	0.3826	0.042	33
Kumamoto	2014	43	1	16.8	71	4.6762	0.9552	1.9143	0.3489	0.0274	36
Oita	2014	44	1	16.3	71	3.8511	0.7025	1.7363	0.2088	0.009	35
Miyazaki	2014	45	1	17.4	76	1.5148	0.3841	0.7968	0.0479	0.0077	36
Kagoshima	2014	46	1	18.5	72	2.5233	0.984	0.4893	0.2325	0.0244	33
Hokkaido	2015	1	2	10	67	54.138	14.3245	6.1034	13.9742	1.0436	36
Aomori	2015	2	2	11.5	74	1.099	0.3061	0.1938	0.1128	0.0243	36
Iwate	2015	3	2	11.6	73	0.9936	0.5105	0.0721	0.079	0.0266	30
Miyagi	2015	4	2	13.7	69	1.6125	0.4876	0.0867	0.1987	0.0255	34
Akita	2015	5	2	12.7	70	0.4981	0.1354	0.1246	0.0389	0.0109	39
Yamagata	2015	6	2	12.7	71	0.5724	0.2466	0.0623	0.0562	0.0135	36
Fukushima	2015	7	2	19.2	70	0.4809	0.1174	0.0485	0.0666	0.0152	35
Ibaraki	2015	8	2	14.8	74	1.5589	0.1251	0.0994	0.6789	0.0099	42
Tochigi	2015	9	2	14.9	67	1.9187	0.3646	0.1134	0.2923	0.0317	40
Gunma	2015	10	2	15.6	62	1.4878	0.7418	0.0645	0.1566	0.0189	41
Saitama	2015	11	2	16	63	1.5019	0.08	0.1556	0.6518	0.019	36
Chiba	2015	12	2	16.7	66	34.584	6.0293	0.9383	14.2391	0.8113	35
Tokyo	2015	13	2	16.4	68	160.77	19.7831	11.3564	35.4353	5.8228	35
Kanagawa	2015	14	2	16.7	70	20.881	1.7877	0.9944	7.7482	0.3365	35
Niigata	2015	15	2	14.4	72	1.7732	0.3683	0.1772	0.3824	0.0834	34
Toyama	2015	16	2	14.8	72	1.922	0.6987	0.1882	0.2018	0.0141	41
Ishikawa	2015	17	2	15.3	71	4.3353	1.3647	0.1895	0.389	0.1349	37
Fukui	2015	18	2	15.2	76	0.4843	0.1193	0.031	0.1559	0.0023	40
Yamanashi	2015	19	2	15.6	64	11.4104	1.5554	0.0988	6.4111	0.1051	41
Nagano	2015	20	2	12.7	68	7.4886	2.2195	0.2657	1.2355	0.6849	41
Gifu	2015	21	2	16.5	67	7.198	1.4404	0.2786	1.6409	0.2176	38
Shizuoka	2015	22	2	17.2	69	16.301	1.4748	0.4496	11.3528	0.0599	35
Aichi	2015	23	2	16.6	67	22.1435	1.8838	0.8295	11.5267	0.145	40
Mie	2015	24	2	16.6	69	2.9423	0.5274	0.3982	1.3178	0.0079	37
Shiga	2015	25	2	15.5	73	3.8991	1.4893	0.295	0.9573	0.0377	41
Kyoto	2015	26	2	16.6	67	40.922	6.5257	1.6748	8.1677	2.2076	37
Osaka	2015	27	2	17.2	66	86.5366	14.4697	11.717	25.8402	1.4784	37
Hyogo	2015	28	2	17.3	65	11.2027	3.2723	1.2685	2.8923	0.1282	40
Nara	2015	29	2	15.5	76	2.4306	0.2988	0.0995	1.1867	0.0423	37
Wakayama	2015	30	2	17.2	69	3.6689	0.7212	0.1518	1.0912	0.0509	42
Tottori	2015	31	2	15.4	74	0.9164	0.1757	0.4285	0.0824	0.003	37
Shimane	2015	32	2	15.4	77	0.3429	0.0813	0.0566	0.0328	0.0067	35
Okayama	2015	33	2	16.2	70	1.6718	0.3572	0.1648	0.3029	0.0483	35
Hiroshima	2015	34	2	16.6	65	6.3005	0.4797	0.265	0.496	0.6171	33
Yamaguchi	2015	35	2	15.9	75	0.7426	0.0575	0.3504	0.0716	0.0049	29
Tokushima	2015	36	2	17	69	0.4238	0.0491	0.0276	0.0636	0.0093	36
Kagawa	2015	37	2	16.9	67	1.6875	0.6109	0.3291	0.1635	0.0234	40
Ehime	2015	38	2	16.8	70	1.011	0.2961	0.2124	0.1149	0.0098	37
Kochi	2015	39	2	17.5	71	0.4489	0.161	0.11	0.029	0.005	34
Fukuoka	2015	40	2	17.3	71	22.2518	4.1641	8.5284	2.769	0.145	29
Saga	2015	41	2	17.1	72	1.785	0.2881	0.8619	0.287	0.0085	34
Nagasaki	2015	42	2	20.5	71	6.7589	1.5729	1.7695	0.6154	0.0531	32
Kumamoto	2015	43	2	17.2	74	6.9732	1.4932	2.5746	1.0618	0.0371	35
Oita	2015	44	2	16.8	71	6.9313	0.9073	3.896	0.5685	0.0182	30
Miyazaki	2015	45	2	17.7	77	1.9532	0.4635	0.9144	0.0861	0.0057	31
Kagoshima	2015	46	2	18.8	74	3.7324	1.2685	0.6041	0.503	0.0342	23
Hokkaido	2016	1	3	9.3	66	61.6545	13.5588	8.8324	14.5314	1.3661	29
Aomori	2016	2	3	11	76	1.4359	0.512	0.2438	0.1704	0.0282	34
Iwate	2016	3	3	11.2	74	1.2533	0.6478	0.0698	0.1306	0.0351	34
Miyagi	2016	4	3	13.5	68	1.7548	0.5832	0.0882	0.3044	0.0233	34
Akita	2016	5	3	12.5	74	0.6236	0.2455	0.0819	0.0498	0.0141	37
Yamagata	2016	6	3	12.7	71	0.704	0.3099	0.0783	0.0804	0.0205	34
Fukushima	2016	7	3	19.1	69	0.7127	0.1857	0.0469	0.1184	0.0228	34
Ibaraki	2016	8	3	14.8	74	1.9696	0.2514	0.1236	0.8724	0.014	35
Tochigi	2016	9	3	14.8	68	2.1395	0.4581	0.1121	0.2819	0.0456	35
Gunma	2016	10	3	15.6	63	1.9709	0.9182	0.0792	0.2173	0.0329	33
Saitama	2016	11	3	15.9	63	1.6307	0.1055	0.2099	0.6295	0.0209	34
Chiba	2016	12	3	16.8	67	33.2671	4.6078	1.1237	14.0426	0.8222	34
Tokyo	2016	13	3	16.4	69	164.574	18.8448	11.3988	37.0139	5.8085	31
Kanagawa	2016	14	3	16.9	70	20.8189	1.679	1.1389	6.663	0.4132	31
Niigata	2016	15	3	14.5	74	1.9095	0.441	0.1879	0.3391	0.1204	33
Toyama	2016	16	3	15.2	72	1.9821	0.6538	0.1877	0.2001	0.0162	35
Ishikawa	2016	17	3	15.7	70	5.8491	1.9827	0.258	0.6179	0.1764	35
Fukui	2016	18	3	15.6	72	0.4853	0.1747	0.0148	0.1003	0.005	37
Yamanashi	2016	19	3	15.7	63	12.2702	1.466	0.1049	6.7657	0.1469	36
Nagano	2016	20	3	13.1	67	8.9505	3.0758	0.2975	1.131	0.8263	39
Gifu	2016	21	3	16.9	65	8.5554	1.5822	0.3468	1.9819	0.271	36
Shizuoka	2016	22	3	17.6	69	14.1489	1.2952	0.4419	9.7752	0.0697	36
Aichi	2016	23	3	17	65	22.5973	2.2813	0.8634	11.5687	0.1419	37
Mie	2016	24	3	16.9	66	3.2758	0.4481	0.4273	1.3264	0.0083	34
Shiga	2016	25	3	15.8	73	4.5743	1.3836	0.472	1.2983	0.058	37
Kyoto	2016	26	3	17.1	66	41.4993	6.1652	1.8213	9.1864	2.2407	35
Osaka	2016	27	3	17.7	65	98.0004	16.3014	16.0392	27.3235	1.7127	33
Hyogo	2016	28	3	17.8	65	10.4125	2.7354	1.2731	2.6828	0.1337	35
Nara	2016	29	3	16	76	2.8976	0.3126	0.1058	1.5945	0.0459	35
Wakayama	2016	30	3	17.7	68	4.584	0.7343	0.2378	1.6512	0.0588	36
Tottori	2016	31	3	16	75	0.8981	0.1328	0.3508	0.1089	0.0046	36
Shimane	2016	32	3	15.9	78	0.4272	0.0883	0.0553	0.0459	0.008	36
Okayama	2016	33	3	16.6	72	2.6828	0.6292	0.2049	0.4543	0.0514	36
Hiroshima	2016	34	3	17.2	65	7.1751	0.5791	0.2691	0.6804	0.7047	31
Yamaguchi	2016	35	3	16.5	78	0.8483	0.1021	0.4026	0.0663	0.0075	31
Tokushima	2016	36	3	17.6	71	0.5765	0.0735	0.0237	0.0766	0.012	35
Kagawa	2016	37	3	17.5	69	2.5443	0.6747	0.2718	0.3887	0.0267	37
Ehime	2016	38	3	17.6	70	1.3856	0.4056	0.202	0.1704	0.0168	35
Kochi	2016	39	3	18.1	71	0.557	0.1735	0.0777	0.0525	0.0082	35
Fukuoka	2016	40	3	18.1	73	25.0679	4.73	9.621	3.1265	0.157	28
Saga	2016	41	3	17.9	73	2.4495	0.3343	1.1	0.4995	0.0112	39
Nagasaki	2016	42	3	29	73	5.6855	1.1369	1.634	0.6129	0.051	32
Kumamoto	2016	43	3	18	75	5.0435	1.2284	1.4632	0.8027	0.0354	30
Oita	2016	44	3	17.6	72	7.0801	0.9621	3.8435	0.6925	0.0178	38
Miyazaki	2016	45	3	18.6	77	2.1971	0.5003	0.9112	0.0927	0.0074	27
Kagoshima	2016	46	3	19.6	75	4.3025	1.0825	0.6001	0.5961	0.0383	24
Hokkaido	2017	1	4	9.1	67	72.6581	14.7074	13.3241	17.3541	1.4793	21
Aomori	2017	2	4	10.7	75	2.4298	0.8092	0.3051	0.6443	0.028	27
Iwate	2017	3	4	10.6	77	1.8281	1.083	0.0829	0.2093	0.0379	27
Miyagi	2017	4	4	12.9	70	2.5261	0.9169	0.1225	0.4365	0.0378	25
Akita	2017	5	4	11.9	76	0.9513	0.4238	0.1215	0.0844	0.0166	31
Yamagata	2017	6	4	11.9	74	0.9804	0.451	0.1072	0.0981	0.0205	31
Fukushima	2017	7	4	18.3	71	0.9629	0.2835	0.0518	0.1292	0.0312	24
Ibaraki	2017	8	4	14.2	71	1.6213	0.1946	0.1312	0.506	0.0171	32
Tochigi	2017	9	4	14.1	68	2.3086	0.4032	0.1539	0.2808	0.0416	32
Gunma	2017	10	4	14.9	62	2.7062	1.3061	0.1138	0.2459	0.0294	31
Saitama	2017	11	4	15.4	60	1.4086	0.1193	0.1532	0.4078	0.0243	27
Chiba	2017	12	4	16.3	64	36.5446	5.4325	1.8628	12.7943	1.003	29
Tokyo	2017	13	4	15.8	68	191.859	19.186	15.841	42.7885	7.017	27
Kanagawa	2017	14	4	16.3	67	21.3202	1.6488	1.3736	6.4532	0.4768	24
Niigata	2017	15	4	13.7	75	2.1487	0.7093	0.185	0.3648	0.0988	24
Toyama	2017	16	4	14.3	78	2.6384	0.8664	0.3414	0.2331	0.0159	29
Ishikawa	2017	17	4	15	68	7.111	1.8305	0.272	0.6864	0.2267	31
Fukui	2017	18	4	14.6	74	0.538	0.1811	0.0265	0.0811	0.0042	31
Yamanashi	2017	19	4	14.9	58	12.8408	1.6512	0.242	5.5789	0.1829	33
Nagano	2017	20	4	12	66	9.9567	2.9959	0.4349	1.0893	0.7778	34
Gifu	2017	21	4	15.9	65	8.5581	1.7112	0.4576	1.6234	0.3096	31
Shizuoka	2017	22	4	16.8	64	13.3602	1.2839	0.9317	8.5769	0.077	30
Aichi	2017	23	4	15.9	64	24.4378	2.8003	1.4066	11.0223	0.2208	30
Mie	2017	24	4	16.1	63	3.0678	0.4486	0.3987	1.2548	0.0169	31
Shiga	2017	25	4	14.8	73	3.7847	1.2129	0.5176	0.7992	0.0505	32
Kyoto	2017	26	4	16	66	46.853	6.4795	2.6804	10.5022	2.4209	30
Osaka	2017	27	4	16.8	64	107.837	15.3287	23.109	28.3643	1.8094	28
Hyogo	2017	28	4	16.8	65	11.3007	2.9936	1.7265	2.3858	0.1521	31
Nara	2017	29	4	15.4	70	2.639	0.2111	0.1349	1.3816	0.0445	30
Wakayama	2017	30	4	16.8	67	4.1425	0.6748	0.2938	0.9746	0.0677	27
Tottori	2017	31	4	15.2	73	1.2518	0.1619	0.4958	0.1099	0.0057	29
Shimane	2017	32	4	15.3	76	0.4418	0.0931	0.0428	0.0566	0.0078	34
Okayama	2017	33	4	15.7	70	3.9524	1.3023	0.386	0.5731	0.0584	33
Hiroshima	2017	34	4	16.3	63	7.9369	0.7363	0.4046	0.7255	0.7425	30
Yamaguchi	2017	35	4	15.6	76	0.9583	0.131	0.4584	0.1083	0.0064	28
Tokushima	2017	36	4	16.7	68	0.77	0.0993	0.0352	0.0977	0.0183	31
Kagawa	2017	37	4	16.6	67	3.8982	1.0866	0.5337	0.6612	0.0299	32
Ehime	2017	38	4	16.7	67	1.6006	0.5193	0.166	0.2401	0.0243	29
Kochi	2017	39	4	17.1	68	0.6324	0.1769	0.0595	0.0747	0.009	31
Fukuoka	2017	40	4	17.6	69	30.1641	4.553	14.9803	3.2851	0.1268	28
Saga	2017	41	4	17	70	3.6939	0.707	1.9947	0.5566	0.0082	32
Nagasaki	2017	42	4	15.5	75	6.1529	1.1123	2.0854	0.6287	0.051	29
Kumamoto	2017	43	4	16.9	72	7.2872	2.1492	2.2193	0.8671	0.0444	30
Oita	2017	44	4	16.8	70	10.4589	1.1818	6.4885	0.7914	0.0288	30
Miyazaki	2017	45	4	17.6	74	2.4939	0.5619	0.9365	0.1281	0.0068	31
Kagoshima	2017	46	4	18.6	73	5.7503	1.2548	0.8036	0.8682	0.0446	26
